# Supplementary material for: Conversion of the Native N-Terminal Domain of TDP-43 into a Monomeric Alternative Fold with Lower Aggregation Propensity
Source: Molecules. 2022 Jul 5;27(13):4309. doi: 10.3390/molecules27134309 (PMC9268139; doi:10.3390/molecules27134309)
Supplement: Supplementary file 1 [file molecules-27-04309-s001.zip]

Archive with 1 entries (1 files):
- molecules-1768149-supplementary.pdf
